# Supplementary material for: Repurposing Torrefied Biomass as a Novel Feedstock for Microbial Bioprocessing—A Proof-of-Concept of Low-Cost Biosurfactant Production
Source: Polymers (Basel). 2025 Jun 29;17(13):1808. doi: 10.3390/polym17131808 (PMC12251772; doi:10.3390/polym17131808)
Supplement: Supplementary file 1 [file polymers-17-01808-s001.zip]

Archive with 1 entries (1 files):
- polymers-3714122-supplementary.pdf
